# Supplementary material for: The SUCCESS Peer Mentoring Program for College Students with Concussion: Preliminary Results of a Mobile Technology Delivered Intervention
Source: Int J Environ Res Public Health. 2023 Apr 7;20(8):5438. doi: 10.3390/ijerph20085438 (PMC10138278; doi:10.3390/ijerph20085438)
Supplement: Supplementary file 1 [file ijerph-20-05438-s001.zip]

Archive with 1 entries (1 files):
- ijerph-2237086-supplementary.pdf
